# Supplementary material for: Physicochemical Characterization, In Vitro Anti-Aging Enzyme Modulation, and Dermocosmetic Application of Prunus spinosa L. Kernel Oil
Source: Molecules. 2026 Feb 12;31(4):632. doi: 10.3390/molecules31040632 (PMC12943284; doi:10.3390/molecules31040632)
Supplement: Supplementary file 1 [file molecules-31-00632-s001.zip]

Archive with 1 entries (1 files):
- molecules-4120745-supplementary.pdf
